# Supplementary material for: Effect of long-term methylene blue treatment on the composition of mouse gut microbiome and its relationship with the cognitive abilities of mice
Source: PLoS One. 2020 Nov 18;15(11):e0241784. doi: 10.1371/journal.pone.0241784 (PMC7673545; doi:10.1371/journal.pone.0241784)
Supplement: S1 Table — (XLSX) [file pone.0241784.s001.xlsx]

## Sheet: Лист1
	4 week											3 week											2 week											1 week											0 week
№ mice	Bac	Firm	Act	Beta	Gamma	Epsilon	Defer	Sac	Ten	Ver		Bac	Firm	Act	Beta	Gamma	Epsilon	Defer	Sac	Ten	Ver		Bac	Firm	Act	Beta	Gamma	Epsilon	Defer	Sac	Ten	Ver		Bac	Firm	Act	Beta	Gamma	Epsilon	Defer	Sac	Ten	Ver		Bac	Firm	Act	Beta	Gamma
КД1	86.7781	10.46	0.22	0.08	0	1.67	0.25	0.38	0.16	0.01		86.9157	9.96	1.18	0.46	0.13	0.61	0.62	0.1	0	0.02		79.8621	14.89	1.97	0.34	0.24	1.28	0.23	0.21	0.08	0.9		86.9574	9.11784	0.276516	0.124457	0.0688804	0.0854394	0.0400088	0.589068	0.00325397	0.003		92.255	10.46	0.328707	0.00331037	0.0111729
КД2	87.8128	10.64	0.44	0.23	0.08	0.5	0.05	0.24	0	0		63.6195	34.77	0.6	0.36	0.07	0.07	0.05	0.06	0	0.39		76.9379	18.75	1.25	0.5	0	1.41	0.4	0.23	0.01	0.51		79.0889	6.6426	0.230849	0.36402	0.239779	0.193746	0.101382	0.18341	0.00589959	0.23		91.1427	10.64	0.236062	0.504103	0.0162991
КД3	96.139	2.58	0.07	0.26	0	0.47	0.16	0.28	0	0.04		54.5354	42.4	1.1	1.18	0	0	0.01	0.49	0	0.28		86.4072	8.5	2.05	0	0.4	1.54	0	0.02	0	1.08		79.7363	17.4302	0.116357	0.0656881	1.7159	0.0982783	0.0139978	0.666736	0.00107039	0.31		11.8341	2.58	1.68186	0.105888	0.000260567
КД4	86.3135	7.93	0.36	0.46	0.05	3.45	1.31	0.12	0	0.01		76.235	17.86	0.92	0.71	0.07	1.19	1.5	0.25	0	0.03		81.6356	11.83	3.42	1.31	0.63	0.8	0.08	0	0.08	0.23		79.071	18.5388	0.502763	0.407952	0.700097	0.256755	0.10634	0.307699	0.00126489	0.107316		37.8139	7.93	1.03223	1.06794	0.067698
КМ1	84.1363	13.81	0.45	0.09	0	0.71	0.22	0.57	0	0.01		71.326	25.82	1.67	0.66	0.13	0.11	0.07	0.21	0	0		76.1449	19.83	0.29	1.02	0.53	0.61	0.21	0.87	0.41	0.1		86.0504	12.1592	0.160647	0.211642	0.122072	0.717863	0.359889	0.215196	0.000175091	0.00294421		97.0165	13.81	0.0615169	0.0169282	0.0150367
КМ2	96.1963	3.05	0.11	0.31	0.02	0.13	0.05	0.09	0	0.04		88.628	8.62	0.28	0.61	0.01	1.39	0.04	0.32	0	0.11		68.8592	26.5	0.39	0.2	0.79	1.85	0.18	1.18	0.03	0.02		94.3732	4.7755	0.176457	0.240555	0.042861	0.10545	0.0466204	0.214289	0.000361538	0.024726		89.2679	3.05	0.254491	0.490559	0.0100208
КМ3	93.1293	4.9	0	0.76	0.03	0.82	0.3	0.03	0	0.03		77.0652	19.18	0.5	0.46	0.01	1	0.62	1.02	0.14	0		87.9902	9	0.33	0.53	0.58	0.73	0.14	0.36	0.02	0.32		92.6145	6.34252	0.324219	0.233248	0.0710462	0.170317	0.0945974	0.14761	0.000232613	0.00170129		86.4285	4.9	0.488503	0.109305	0.0303724
КМ4	91.1438	7.52	0.26	0.43	0.08	0.5	0.05	0.01	0	0.01		76.6209	21.36	0.29	0.48	0.11	0.62	0.34	0.19	0	0		84.8847	12.85	0.24	0.51	0.42	0.81	0.11	0.16	0.01	0.01		82.9629	13.395	0.391943	0.367254	0.0709575	1.45131	0.203733	1.15206	0.00112942	0.00369902		95.3899	7.52	0.0219772	0.0258104	0.0166543
КМ5	97.9171	1.85	0	0.17	0	0	0	0.01	0	0.05		78.6468	17.49	0	0.45	0.01	1.01	2.28	0.1	0	0.01		76.3727	19.96	0.73	0.27	0.78	1.21	0.12	0.49	0.06	0.02		78.0241	17.9487	0.766702	0.262865	0.035025	0.54207	1.68171	0.63207	0.102798	0.00395974		74.9409	1.85	0.246597	0.442853	0.0245488
К1	55.729	35.37	0.551	0.232	1.064	5.196	0.697	0.378	0.001	0.782		77.6385	14.94	0.34	0.46	3.03	0.51	0.04	0.71	0	2.32		69.3313	19.93	1	0.84	1.03	6.8	0.38	0.6	0	0.08		73.0181	21.937	0.3	0.768	0.706	0.958	0.579	0.018	0.245	0.21		69.0761	35.37	0.291	0.069	0.514
К2	53.24	39.435	0.409	0.183	1.388	3.59	0.93	0.157	0.062	0.607		84.7733	11.11	0.47	0.4	1.28	0.28	0.03	0.27	0	1.39		46.8401	42.53	0.18	0.16	0.47	7.21	2.36	0.05	0.04	0.15		85.8448	8.762	0.082	0.761	0.109	0.911	0.054	0.042	0.029	0.178		80.7029	39.435	0.523	0.283	0.062
К3	68.423	25.76	0.85	0.244	0.655	1.601	1.008	0.966	0.01	0.483		84.2194	12.31	0.16	0.19	1.06	1	0.15	0.13	0	0.76		47.4328	43.99	0.32	0.19	0.38	4.24	3.26	0.08	0.01	0.09		83.8028	9.206	0.136	0.397	0.174	1.171	0.151	0.142	0.04	0.134		86.2398	25.76	0.622	0.506	0.14
К4	74.955	15.153	0.293	0.243	2.674	2.671	2.284	0.564	0.001	1.161		82.4701	12.04	0.28	0.48	1.45	2.4	0.28	0.55	0.04	0.01		66.3203	25.41	0.3	0.21	0.35	4.84	2.31	0.17	0.01	0.06		67.7546	22.015	0.546	0.54	1.21	2.594	0.449	0.313	0.164	0.31		86.862	15.153	0.522	0.26	0.055
МД1	85.7718	5.13144	0.32	0.01	0	0	0	4.29	0	0		85.8975	11.91	0.24	0.83	0.01	0.23	0.21	0.156079	0	0.02		81.0363	15.55	0.76	0.27	0.73	0.71	0.71	0.6	0	0.15		95.8976	3.20628	0.313826	0.125619	0.0337043	0.155378	0.0143469	0.156079	6.67799e-05	0.0971513		92.019	0.56	0.173814	0.190831	0.00859732
МД2	86.4231	12.3502	0.46	0.27	0.13	0.59	0.17	0.23	0	0.28		66.3146	32.16	0.39	0.43	0.06	0.27	0.3	0.268662	0	0.03		88.5541	8.29	1.27	0.53	0.11	0.55	0.55	0.21	0.04	0.27		76.8209	19.7567	0.595976	0.534187	0.319267	1.55678	0.139667	0.268662	0.00147382	0.00633526		86.2299	11.45	0.168225	0.0541161	0.0336938
МД3	93.0635	19.0252	0.14	0.53	0	0.15	0.03	0.12	0	0.05		69.5791	27.69	0.59	0.27	0.08	0.31	0.85	0.126499	0	0.33		76.5225	16.53	4.07	0.45	0.03	0	0	0.96	0	0.13		80.5229	15.5832	0.975532	0.901581	0.0393317	1.49038	0.333678	0.126499	0.00123127	0.0256839		79.4955	5.92	0.536943	0.528895	0.0173193
МД4	87.8127	5.45133	0.4	1.06	0	1.38	0.04	0.04	0	0.04		84.202	13.65	0.35	0.83	0.06	0.03	0.14	0.202746	0	0		77.734	18.83	0.52	0.25	0.38	1.14	1.14	0.82	0.05	0.04		94.5376	3.91608	1.0346	0.173809	0.0172742	2.42877e-05	0.0292972	0.202746	0.000149692	0.0884588		92.2549	9.23	0.290287	1.5398	0.0147493
ММ1	24.9189	8.41046	0	0.03	0	0.04	0	0	0	0		94.1336	4.69	0.16	0.17	0.05	0.15	0.02	0.443743	0	0.21		79.4419	14.87	1.52	0.15	0.49	2.28	2.28	0.98	0.01	0.01		87.8745	10.2476	0.0418646	0.466576	0.119556	0.713395	0.0829053	0.443743	0.00265586	0.00719486		89.5966	7.71	0.313068	0.510097	0.0394976
ММ2	22.2755	19.9236	0	0	0	0	0	0	0	0		49.7271	49.71	0	0.5	0	0	0	0.0468857	0	0.03		81.779	15.66	0.27	0.14	0.48	0.76	0.76	0.32	0.2	0.01		95.7855	3.36386	0.244461	0.351361	0.0523872	0.0810849	0.0523238	0.0468857	0.00016304	0.0219472		78.4346	8.412	3.91445e-05	0.0890009	0.0068048
ММ3	60.9154	5.94881	0	0	0	0	0	0	0	0		60.9154	39.08	0	0	0	0	0	0.43245	0	0		83.8878	9.68	0.3	0.2	1.47	2.35	2.35	0.12	0.01	0		93.362	4.49345	0.284972	0.788552	0.173474	0.420579	0.00685962	0.43245	0.000524233	0.0371741		93.0197	5.312	0.323383	0.365323	0.0120751
ММ4	93.1262	35.597	0.09	0.2	0.01	0.28	0.05	0.07	0	0.01		74.9739	22.72	0.2	0.55	0.16	1.21	0	0.43265	0	0		77.2436	19.22	1.21	0.42	0.4	0.37	0.37	1.03	0	0.06		62.3877	33.8208	0.546597	0.475	0.0763589	0.235677	0.0517352	0.05	0.000685048	0.0138439		60.7333	6.16	0.631856	0.638611	0.0107853
ММ5	90.328	15.5481	0	0.28	0	0	0	0.31	0	0		70.1075	26.33	0.24	0.56	0.45	1.15	0.87	0.139228	0	0.05		88.6911	9.59	0.24	0.49	0.31	0	0	0.47	0	0.03		90.6535	8.36069	0.356502	0.206529	0.0558815	0.201064	0.0251791	0.139228	0.000159307	0.0012876		81.0363	9.08	0.755013	0.269656	0.728794
М1	45.628	33.267	0.37	0.087	5.394	7.974	4.249	0.001	1.815	0.764		56.5906	19.34	0.6	0.15	1.36	2.89	0.98	0.462	0.61	0.078		86.2537	10.65	0.19	0.42	0.09	1.39	0.16	0.22	0.33	0.31		81.366	14.704	0.191	0.163	0.205	1.359	0.721	0.11	0.752	0.01		57.8363	33.267	0.459	0.283	0.704
М2	68.86	15.635	0.121	0.185	3.445	8.634	2.065	0.076	0.66	0.488		82.33	12.65	0.23	0.35	1.28	1.57	1.06	0.205	0.33	0.359		89.6608	8.32	0.25	0.22	0.46	0.3	0.08	0.37	0.04	0.29		66.1853	19.828	0.165	0.665	1.092	5.995	5.12	0.11	0.385	0.09		86.2508	15.635	0.354	0.052	0.176
М3	72.349	18.085	0.105	0.195	1.002	4.627	0.69	0.192	2.303	0.92		72.7588	19.94	0.13	0.28	0.88	3	0.63	0.331	0.68	1.805		76.3741	17.12	0.15	0.09	0.17	1.92	1.02	0.9	0.8	1.46		78.1889	13.971	0.25	0.579	0.505	1.785	2.402	0.08	0.183	0.25		76.2479	18.085	0.264	0.243	0.129
М4	54.967	31.272	0.782	0.511	0.938	6.039	2.687	0.053	2.16	0.789		84.8819	10.34	0.13	0.27	0.68	2.68	0.55	0.43	0.29	0.484		79.3273	14.13	0.21	0.24	2.66	1.92	0.41	0.56	0.05	0.49		76.3463	15.944	0.422	0.77	0.369	3.176	0.525	0.09	1.533	0.09		70.3856	31.272	0.516	0.434	0.15
М5	68.287	22.477	0.308	0.457	1.396	4.197	0.81	0.034	1.689	0.648		82.4854	13.86	0.09	0.3	0.64	1.99	0.4	0.353	0.14	0.09		74.6279	20.62	0.11	0.22	1.95	1.26	0.46	0.37	0.05	0.32		84.7081	11.924	0.112	0.128	0.18	1.601	0.244	0.04	0.661	0.06		89.7061	22.477	0.132	0.346	0.04
М6	62.0182	24.1472	0.3372	0.287	2.435	6.2942	2.1002	0.6418	1.7254	0.0138		75.8093	15.2238	0.234883	0.268704	2.75922	2.42648	2.09898	0.363251	0.716146	0.0992133		81.2488	14.1668	0.182479	0.236027	1.06633	1.35858	0.426897	0.484894	0.255534	0.573733		77.3589	15.2742	0.228071	0.46095	0.470042	2.7832	1.80246	0.355974	0.702861	0.563346		76.0853	16.2841	0.345244	0.271311	0.239925
М7	65.1526	23.3121	0.3226	0.241	1.9155	6.1666	2.0826	0.635	1.7702	0.011		79.0697	14.5398	0.178965	0.275293	1.08084	2.55079	0.842046	0.11274	0.506245	0.0900907		80.2881	14.1461	0.185705	0.228566	0.76496	1.37195	0.419348	0.429176	0.153992	0.406764		77.7739	14.9891	0.209516	0.519945	0.419505	2.28418	1.26177	0.35424	0.682123	0.421592		76.1666	16.566	0.349802	0.277255	0.163373
М8	62.466	24.0279	0.335114	0.280429	2.36079	6.27597	2.09769	0.640829	1.7318	0.0134		76.2751	15.1261	0.226895	0.269645	2.51946	2.44424	1.91942	0.327464	0.68616	0.09791		81.1115	14.1638	0.18294	0.234961	1.02328	1.36049	0.425819	0.476934	0.241028	0.54988		77.4182	15.2335	0.22542	0.469378	0.462822	2.71191	1.72522	0.355726	0.699898	0.543096		76.097	16.3244	0.345895	0.27216	0.228989
[truncated: 5 more columns]
