# Supplementary material for: Effect of long-term methylene blue treatment on the composition of mouse gut microbiome and its relationship with the cognitive abilities of mice
Source: PLoS One. 2020 Nov 18;15(11):e0241784. doi: 10.1371/journal.pone.0241784 (PMC7673545; doi:10.1371/journal.pone.0241784)
Supplement: S2 Table — (XLSX) [file pone.0241784.s002.xlsx]

## Sheet: Лист1
	1 Score (number of right turns)		2 Score (number of right turns)	3 Score (number of right turns)
4 Control	2		1	6
4 Control	7		4	7
4 Control	1		4	4
4 Control	7		7	9
4 Control	0		5	9
4 Control	8		7	9
4 Control	6		0	0
4 Control	6		8	9
4 Control	5		5	6
4 Control	4		6	7
4 Control	4		6	8
4 Control	3		3	4
4 Control	7		4	6
4 15 МС	4		5	6
4 15 МС	7		7	9
4 15 МС	7		5	1
4 15 МС	6		6	8
4 15 МС	8		9	9
4 15 МС	6		7	9
4 15 МС	6		9	9
4 15 МС	7		5	9
4 15 МС	8		9	9
4 50 МС	0		2	7
4 50 МС	6		3	7
4 50 МС	8		8	6
4 50 МС	8		5	5
4 50 МС	7		8	9
4 50 МС	6		5	7
4 50 МС	6		5	7
4 50 МС	5		5	7

## Sheet: Лист2
Ver	Scores 3d		Defer	Scores 2d
0.01	6		0.25	1
0	7		0.05	4
0.04	4		0.16	4
0.01	9		1.31	7
0.01	9		0.22	5
0.04	9		0.05	7
0.03	0		0.3	0
0.01	9		0.05	8
0.05	6		0	5
0.782	7		0.697	6
0.607	8		0.93	6
0.483	4		1.008	3
1.161	6		2.284	4
0	6		0	5
0.28	9		0.17	7
0.05	1		0.03	5
0.04	8		0.04	6
0	9		0	9
0	9		0	7
0	9		0	9
0.01	9		0.05	5
0	9		0	9
0.764	7		4.249	2
0.488	7		2.065	3
0.92	6		0.69	8
0.789	5		2.687	5
0.648	9		0.81	8
0.0138	7		2.1002	5
0.011	7		2.0826	5
0.0134	7		2.09769	5
