# Supplementary material for: Effect of long-term methylene blue treatment on the composition of mouse gut microbiome and its relationship with the cognitive abilities of mice
Source: PLoS One. 2020 Nov 18;15(11):e0241784. doi: 10.1371/journal.pone.0241784 (PMC7673545; doi:10.1371/journal.pone.0241784)
Supplement: S3 Table — (XLSX) [file pone.0241784.s003.xlsx]

## Sheet: Лист1
Phylum	Class	Order	Family	Genus	Species	I_033	I_034	I_035	I_036	I_037	I_038	I_039	I_040	I_041	S_21	S_22	S_23	S_24	S_25	I_042	I_043	I_044	I_045	I_046	I_047
Bacteroidetes	Bacteroidia	Bacteroidales	Muribaculaceae	Muribaculum	intestinale	0.0745654	0.0468669	0.0384909	0.110703	0.0491611	0.127826	0.0447445	0.00899208	0.139168	0.576271	0.451613	0.319797	0.15	0.031746	0.0820229	0.0900225	0.0478851	0.167423	0.0924703	0.0372051
Bacteroidetes	Bacteroidia	Bacteroidales	Bacteroidaceae	Bacteroides	acidifaciens	0.074108	0.0343086	0.153201	0.144343	0.0156067	0.119385	0.0127085	0.0163258	0.0549147	0	0	0	0.00789474	0	0.197195	0.0510128	0.0548018	0.0408163	0.0242184	0.0105868
Bacteroidetes	Bacteroidia	Bacteroidales	Bacteroidaceae	Bacteroides	coprocola	0	0	0	0	0	0	0	0	0	0	0	0	0	0	0	0	0	0	0	0
Bacteroidetes	Bacteroidia	Bacteroidales	Bacteroidaceae	Bacteroides	caecimuris	0.0089204	0.0054376	0.00304878	0.00489297	0.000390168	0.00180886	0.00158856	0.000405381	0.0330993	0.00211864	0	0.0304569	0.00263158	0	0.00977476	0.00825206	0.0018622	0.0120937	0.00748569	0.0166364
Bacteroidetes	Bacteroidia	Bacteroidales	Bacteroidaceae	Bacteroides	uniformis	0.000457457	0.00103573	0.00152439	0.00244648	0.000780336	0.000602954	0.00026476	7.37055e-05	0.00200602	0	0	0	0	0	0.00764981	0.0060015	0.00505454	0.0151172	0.0101277	0.0142166
Bacteroidetes	Bacteroidia	Bacteroidales	Bacteroidaceae	Bacteroides	massiliensis	0.000457457	0.0003884	0.00114329	0.00183486	0	0	0.00105904	0.000589644	0.000250752	0	0	0	0	0	0	0.00150038	0.000798085	0.00151172	0.000440335	0.00453721
Bacteroidetes	Bacteroidia	Bacteroidales	Tannerellaceae	Parabacteroides	goldsteinii	0.00297347	0.000129467	0.00266768	0.00550459	0.000780336	0.0027133	0.000397141	0.000257969	0	0	0	0	0	0	0.0038249	0.00450113	0.0130354	0.00340136	0.00220167	0.00030248
Bacteroidetes	Bacteroidia	Bacteroidales	Tannerellaceae	Parabacteroides	johnsonii	0.00114364	0.000129467	0.00152439	0.0030581	0	0.000904432	0	0	0	0	0	0	0	0	0.00169996	0	0.00239425	0.00151172	0.00264201	0.00120992
Bacteroidetes	Bacteroidia	Bacteroidales	Rikenellaceae	Alistipes	obesi	0	0	0	0	0	0	0	0	0	0.00423729	0	0.0507614	0.0105263	0.0031746	0	0	0	0	0	0
Bacteroidetes	Bacteroidia	Bacteroidales	Rikenellaceae	Alistipes	ihumii	0	0	0	0	0	0	0	0	0	0.00211864	0.0322581	0.00507614	0.00263158	0	0	0	0	0	0	0
Bacteroidetes	Bacteroidia	Bacteroidales	Rikenellaceae	Alistipes	putredinis	0.0265325	0.0027188	0.00800305	0.0960245	0.00507218	0.0205005	0.00714853	0.00235858	0.0057673	0	0	0	0	0	0.0237994	0.0135034	0.0204842	0.00453515	0.0202554	0.0205687
Bacteroidetes	Bacteroidia	Bacteroidales	Rikenellaceae	Alistipes	senegalensis	0.0233303	0.000906266	0.00266768	0.0159021	0.00156067	0.00904432	0.00158856	0.000368528	0.00150451	0	0	0	0	0	0.00934977	0.0150038	0.00877893	0.00604686	0.0184941	0.0105868
Bacteroidetes	Bacteroidia	Bacteroidales	Rikenellaceae	Rikenella	microfusus	0.00960659	0.0007768	0.000762195	0.00122324	0.000390168	0.00150739	0.00013238	0	0	0	0	0	0	0	0.00424989	0.00375094	0.000532056	0.000377929	0	0
Firmicutes	Clostridia	Clostridiales	Lachnospiraceae	Lachnospiraceae_NK4A136_group	bacterium	0.0997255	0.0662869	0.116616	0.190826	0.542333	0.321978	0.562748	0.851704	0.0626881	0.0105932	0.0967742	0.319797	0.426316	0.114286	0.19677	0.202551	0.0915137	0.113001	0.151035	0.046582
Firmicutes	Clostridia	Clostridiales	Lachnospiraceae	Lachnospiraceae_UCG-006	bacterium	0.00228728	0.00245987	0.00228659	0.0256881	0.00156067	0.00482364	0.0019857	0.00162152	0.0107823	0	0	0.00507614	0.0105263	0.00634921	0.0841479	0.0390098	0.0066507	0.00453515	0.00704535	0.000604961
Firmicutes	Bacilli	Lactobacillales	Lactobacillaceae	Lactobacillus	murinus	0.492909	0.651735	0.51372	0.144954	0.195474	0.039192	0.234842	0.0666298	0.418506	0	0	0	0	0	0.101997	0.101275	0.0622506	0.155329	0.183179	0.185118
Firmicutes	Bacilli	Lactobacillales	Lactobacillaceae	Lactobacillus	coleohominis	0.0301921	0.0167012	0.0102896	0.0513761	0.0764729	0.00572807	0.00728091	0.00342731	0.0218154	0	0	0	0.00526316	0	0.0463238	0.036009	0.0252727	0.0306122	0.11889	0.00937689
Firmicutes	Bacilli	Lactobacillales	Streptococcaceae	Streptococcus	danieliae	0	0	0	0	0	0	0	0	0	0.00635593	0.129032	0.0253807	0	0	0	0	0	0	0	0
Firmicutes	Bacilli	Lactobacillales	Streptococcaceae	Streptococcus	ferus	0.000228728	0	0.00152439	0.00244648	0.000780336	0	0.00013238	0	0.00175527	0	0	0	0	0	0.00127497	0.00525131	0.000532056	0.000377929	0.000880669	0
Firmicutes	Bacilli	Lactobacillales	Streptococcaceae	Streptococcus	acidominimus	0.000457457	0	0	0.00122324	0	0	0.00013238	0	0.000501505	0	0	0	0	0	0.00169996	0.00150038	0.000532056	0	0	0
Firmicutes	Erysipelotrichia	Erysipelotrichales	Erysipelotrichaceae	Ileibacterium	valens	0.00548948	0.0208441	0.0102896	0.0232416	0.0319938	0.00844136	0.0026476	0.000773908	0.0140421	0.0444915	0	0.00507614	0.00263158	0	0.0420739	0.0930233	0.0694334	0.0234316	0.0634082	0.0142166
Firmicutes	Erysipelotrichia	Erysipelotrichales	Erysipelotrichaceae	Dubosiella	newyorkensis	0.00434584	0.00258933	0.00647866	0.0703364	0.0370659	0.00602954	0.00277998	0.000737055	0.00927783	0.0360169	0	0	0	0	0.0208245	0.0502626	0.0359138	0.0222978	0.0312638	0.0139141
Firmicutes	Clostridia	Eubacteriales	Lachnospiraceae	Acetatifactor	muris	0	0	0	0	0	0	0	0	0	0	0	0.121827	0	0	0	0	0	0	0	0
Firmicutes	Erysipelotrichia	Erysipelotrichales	Erysipelotrichaceae	Erysipelatoclostridium	ramosum	0	0	0	0	0	0	0	0	0	0.00635593	0	0	0.0105263	0.00634921	0	0	0	0	0	0
Firmicutes	Clostridia	Clostridiales	Ruminococcaceae	Intestinimonas	massiliensis	0.00434584	0.001942	0.00266768	0.00366972	0.00351151	0.0039192	0.000794281	0.00147411	0.00351053	0	0	0	0	0	0.040374	0.0405101	0.00691673	0.00831444	0.001321	0.00423472
Firmicutes	Erysipelotrichia	Erysipelotrichales	Erysipelotrichaceae	Faecalibaculum	rodentium	0.00137237	0.0050492	0.00304878	0.0103976	0.00468201	0.00180886	0.000529521	3.68528e-05	0.00250752	0.00847458	0	0.00507614	0	0	0.00127497	0.00150038	0.00159617	0.000377929	0.00308234	0.00030248
Actinobacteria	Actinobacteria	Bifidobacteriales	Bifidobacteriaceae	Bifidobacterium	animalis	0	0	0	0	0	0	0	0	0	0.0317797	0.0322581	0.00507614	0.05	0	0	0	0	0	0	0
Actinobacteria	Actinobacteria	Bifidobacteriales	Bifidobacteriaceae	Bifidobacterium	pseudolongum	0	0	0	0	0	0	0	0	0	0	0	0	0.00526316	0	0	0	0	0	0	0
Actinobacteria	Actinobacteria	Propionibacteriales	Propionibacteriaceae	Cutibacterium	acnes	0	0	0	0	0	0	0	0	0	0.00211864	0	0	0	0	0	0	0	0	0	0
Actinobacteria	Coriobacteriia	Coriobacteriales	Eggerthellaceae	Enterorhabdus	caecimuris	0.000228728	0.0003884	0.00114329	0.00795107	0.0011705	0.000904432	0.00145618	3.68528e-05	0.00100301	0.0105932	0	0.0152284	0.0131579	0	0.000424989	0.00525131	0.00133014	0.00151172	0.00220167	0.000907441
Actinobacteria	Actinobacteria	Corynebacteriales	Corynebacteriaceae	Corynebacterium_1	stationis	0.0114364	0.00401346	0.0190549	0	0.00156067	0	0	3.68528e-05	0.000501505	0	0	0	0	0	0.000424989	0.0060015	0.000532056	0	0.000880669	0
Proteobacteria	Gammaproteobacteria	Pasteurellales	Pasteurellaceae	Rodentibacter	pneumotropicus	0.000228728	0	0	0.00122324	0	0.000301477	0.00013238	0	0	0	0	0	0	0	0.00212495	0.00150038	0.00159617	0.00151172	0	0.00030248
Proteobacteria	Betaproteobacteria	Burkholderiales	Sutterellaceae	Parasutterella	excrementihominis	0.000457457	0.0003884	0.00114329	0.00856269	0.00156067	0.00241182	0.00291236	7.37055e-05	0.00225677	0.0338983	0.0322581	0.0152284	0.0210526	0.0031746	0.0080748	0.0315079	0.0175579	0.00113379	0.00264201	0.0015124
Proteobacteria	Gammaproteobacteria	Pseudomonadales	Moraxellaceae	Enhydrobacter	aerosaccus	0.000228728	0	0	0	0.00156067	0	0.00013238	0	0.000250752	0	0	0	0	0	0	0.000750188	0	0	0	0
Proteobacteria	Betaproteobacteria	Burkholderiales	Oxalobacteraceae	Massilia	aurea	0	0.000258933	0	0.000611621	0.000390168	0.000301477	0	0	0	0	0	0	0	0	0	0	0	0	0	0
Proteobacteria	Betaproteobacteria	Burkholderiales	Sutterellaceae	Sutterella	wadsworthensis	0	0	0	0	0	0	0	0	0	0	0	0	0	0	0	0	0	0	0	0
Proteobacteria	Betaproteobacteria	Neisseriales	Neisseriaceae	Snodgrassella	alvi	0	0	0	0	0	0	0	0	0	0.00423729	0	0.00507614	0	0.0031746	0	0	0	0	0	0
Epsilonbacteraeota	Campylobacteria	Campylobacterales	Helicobacteraceae	Helicobacter	apodemus	0.0693047	0.0117815	0.0796494	0.0428135	0.0159969	0.28158	0.0974318	0.0292611	0.19659	0.190678	0.16129	0.0456853	0.276316	0.28254	0.0603485	0.138035	0.426443	0.357899	0.166446	0.479431
Epsilonbacteraeota	Campylobacteria	Campylobacterales	Helicobacteraceae	Helicobacter	ganmani	0.00434584	0.116132	0.00419207	0.00550459	0.00312134	0.0027133	0.00119142	0.0110927	0.00225677	0	0	0.0101523	0	0.0444444	0.0148746	0.00900225	0.00425645	0.00151172	0.0233377	0.00786449
Epsilonbacteraeota	Campylobacteria	Campylobacterales	Helicobacteraceae	Helicobacter	mastomyrinus	0.0400274	0.001942	0.00647866	0.0030581	0.00273117	0.0147724	0.00582473	0.000331675	0.00401204	0	0	0	0.00263158	0	0.00467488	0.0135034	0.0627827	0.0026455	0.00924703	0.0105868
Deferribacteres	Deferribacteres	Deferribacterales	Deferribacteraceae	Mucispirillum	schaedleri	0.0102928	0.00479026	0.00838415	0.0201835	0.00429185	0.0208019	0.00741329	0.00339046	0.0110331	0.029661	0.0645161	0.0152284	0.00263158	0.504762	0.0327242	0.0300075	0.0292631	0.0226757	0.0568032	0.109195
Phylum	Class	Order	Family	Genus	Species	Control	Control	Control	Control	Control	Control	Control	Control	Control	MB15	MB15	MB15	MB15	MB15	MB50	MB50	MB50	MB50	MB50	MB50
